# Supplementary material for: A Prebiotic Diet Containing Galactooligosaccharides and Polydextrose Attenuates Hypergravity-Induced Disruptions to the Microbiome in Female Mice
Source: Nutrients. 2025 Jul 24;17(15):2417. doi: 10.3390/nu17152417 (PMC12348649; doi:10.3390/nu17152417)
Supplement: Supplementary file 1 [file nutrients-17-02417-s001.zip]

Archive with 5 entries (5 files):
- SuppFigS1.pdf
- SuppFigS2.pdf
- SuppFigS3.pdf
- SuppFigS4_GLR.pdf
- Supplemental_TableS1_Sig_Genera_stats.pdf
